# Supplementary material for: Differential diagnosis between benign and malignant pleural effusion with dual-energy spectral CT
Source: PLoS One. 2018 Apr 11;13(4):e0193714. doi: 10.1371/journal.pone.0193714 (PMC5894985; doi:10.1371/journal.pone.0193714)
Supplement: S1 Dataset — (XLS) [file pone.0193714.s001.xls]

## Sheet: Benign1
Age	Sex	Main Clinical symptoms	disease history	Clinical diagnosis	Benign or malignant	Diagnostic methods	CT值			CT值average	40KEV			40kev average	100kev			100kev average	Water			Water average	Spectral Curve Slope
35	male	fever,cough	B	pneumonia肺炎	benign	Clinical cure临床治愈	11.57	9.57	12.06	11.0667	46.06	40.87	37.99	41.64	9.81	5.87	12.48	9.38667	1004.17	1000.19	1006.8	1003.72	0.53
45	male	Chest tightness	30	pneumocystosis肺囊肿	benign	Clinical diagnosis and treatment, imaging performance	11.93	10.85	9.09	10.6233	46.88	40.28	44.68	43.9467	8.66	8.91	6.36	7.97667	1002.59	1060.36	1000.22	1021.06	0.61
43	female	fever	30	pneumonia肺炎	benign	Clinical cure	9.45	9.96	12.25	10.5533	36.47	39.96	39.08	38.5033	8.66	15.91	5.36	9.97667	1050.2	1013.75	1001.22	1021.72	0.53
36	male	Low heat	90	pulmonary tuberculosis肺结核	benign	Sputum culture	19	10.74	23.98	17.9067	42.42	48.46	43.48	44.7867	14.6	12.34	7.39	11.4433	1006.6	1009.78	1010.39	1008.92	0.55
53	male	Cough,fever	15	pneumonia肺炎	benign	Bronchoscopy	8.57	11.57	12.06	10.7333	46.06	50.87	57.99	51.64	9.81	5.87	12.48	9.38667	1204.17	1000.19	1006.8	1070.39	0.48
36	male	Chest pain,cough	10	pneumonia肺炎	benign	Clinical cure	10.73	11.91	10.67	11.1033	38.29	52.46	50.63	47.1267	3.44	3.82	12.53	6.59667	997.79	997.53	1006.48	1000.6	0.62
60	male	Thin,fatigue	40	pulmonary tuberculosis肺结核	benign	CT-Puncture Biopsy	11.93	10.85	9.09	10.6233	46.88	40.28	44.68	43.9467	8.66	5.91	16.36	10.31	1002.59	1090.36	1000.22	1031.06	0.62
50	male	Fever,cough	10	Pneumonia肺炎	benign	CT-Puncture Biopsy	9.45	9.96	12.25	10.5533	36.47	39.96	39.08	38.5033	8.66	5.91	5.36	6.64333	978.2	1003.75	1101.22	1027.72	0.53
73	male	Fatigue	40	pulmonary tuberculosis肺结核	benign	Sputum examination, thoracoscopy	19	20.74	23.98	21.24	42.42	38.46	43.48	41.4533	14.6	8.34	4.39	9.11	1006.6	1009.78	1010.39	1008.92	0.59
66	male	Cough	30	pulmonary tuberculosis肺结核	benign	CT-Puncture Biopsy	11.57	19.57	12.06	14.4	46.06	40.87	47.99	44.9733	9.81	5.87	12.48	9.38667	904.17	1070.19	1006.8	993.72	0.59
38	female	Cough	20	pneumonia肺炎	benign	Clinical cure	10.73	11.91	10.67	11.1033	38.29	32.46	40.63	37.1267	10.44	3.82	12.53	8.93	1007.79	997.53	996.48	1000.6	0.56
54	male	Low fever,cough	45	pulmonary tuberculosis肺结核	benign	Anti-tuberculosis treatment	11.93	10.85	9.09	10.6233	46.88	40.28	44.68	43.9467	8.66	5.91	16.36	10.31	1002.59	1100.36	1000.22	1034.39	0.61
35	male	Sputum	7	pneumonia肺炎	benign	Clinical cure	9.45	9.96	12.25	10.5533	36.47	59.96	39.08	45.17	8.66	5.91	15.36	9.97667	1008.2	993.75	1011.22	1004.39	0.53
56	female	Cough,Sputum	15	pneumonia肺炎	benign	Clinical cure	12	10.74	23.98	15.5733	42.42	48.46	33.48	41.4533	4.6	12.34	7.39	8.11	1006.6	1009.78	1010.39	1008.92	0.5

## Sheet: Benign2
fat			fat average	blood			blood average	EFF			EFF average
-351.37	-385.11	-353.54	-363.34	1481.57	1622.54	1489.8	1531.3	7.81	7.9	7.82	7.84333
-397.84	-432.73	-457.68	-429.417	1675.43	1825.85	1728.96	1743.41	7.93	7.9	7.8	7.87667
-512.55	-464.12	-202.19	-392.953	1663.59	1537.91	1452.92	1551.47	7.89	7.86	7.88	7.87667
-240.54	-393.92	-346	-326.82	1536.12	1660.61	1455.98	1550.9	7.83	7.82	7.86	7.83667
-351.37	-385.11	-353.54	-363.34	1481.57	1622.54	1489.8	1531.3	7.81	7.9	7.92	7.87667
-394.87	-383.31	-440.63	-406.27	1664.97	1614.89	1759.91	1679.92	7.91	7.94	7.94	7.93
-397.84	-332.73	-457.68	-396.083	1675.43	1825.85	1928.96	1810.08	7.93	7.9	7.94	7.92333
-512.55	-364.12	-202.19	-359.62	1663.59	1637.91	1452.92	1584.81	7.89	7.86	7.88	7.87667
-240.54	-393.92	-346	-326.82	1536.12	1660.61	1455.98	1550.9	7.83	7.82	7.86	7.83667
-351.37	-385.11	-353.54	-363.34	1481.57	1672.54	1489.8	1547.97	7.91	7.9	7.92	7.91
-394.87	-483.31	-440.63	-439.603	1664.97	1614.89	1859.91	1713.26	7.81	7.84	7.94	7.86333
-397.84	-432.73	-457.68	-429.417	1675.43	1725.85	1928.96	1776.75	7.93	7.9	7.94	7.92333
-512.55	-364.12	-302.19	-392.953	1663.59	1537.91	1592.92	1598.14	7.99	7.86	7.88	7.91
-240.54	-393.92	-346	-326.82	1536.12	1660.61	1555.98	1584.24	7.83	7.82	7.86	7.83667

## Sheet: Malignant 1
Age	Sex	Main Clinical symptoms	disease history	Clinical diagnosis	Benign or malignant	Diagnostic methods	CT值			CT值average	40KEV			40kev average	100kev			100kev average	Water			Water average	Spectral Curve Slope
66	male	Cough,Sputum	90	adenocarcinoma of lung	malignant	CT-Puncture Biopsy	18.57	19.57	22.06	20.0667	36.06	30.87	47.99	38.3067	9.81	5.87	12.48	9.38667	1004.17	1009.19	1006.8	1006.72	0.59
56	female	Cough, chest pain	180	adenocarcinoma of lung	malignant	surgery	10.73	11.91	10.67	11.1033	38.29	32.46	40.63	37.1267	3.44	3.82	2.53	3.26333	997.79	1007.53	1000.48	1001.93	0.62
78	male	Sputum bloody	60	squamous cell carcinoma of lung	malignant	surgery	11.93	10.85	9.09	10.6233	36.88	40.28	34.68	37.28	8.66	5.91	6.36	6.97667	1002.59	996.36	1004.22	1001.06	0.63
65	female	Cough,thin	120	squamous cell carcinoma of lung	malignant	CT-Puncture Biopsy	9.45	9.96	12.25	10.5533	36.47	39.96	39.08	38.5033	8.66	5.91	5.36	6.64333	1008.2	1003.75	1001.22	1004.39	0.64
67	female	Breast cancer after 3 years	180	transitivity carcinoma of lung	malignant	Clinical diagnosis and treatment	19	20.74	23.98	21.24	42.42	38.46	43.48	41.4533	8.6	8.34	10.39	9.11	1006.6	1009.78	1010.39	1008.92	0.51
62	male	Sputum,Chest tightness	90	adenocarcinoma of lung	malignant	surgery	18.57	19.57	22.06	20.0667	46.06	40.87	47.99	44.9733	9.81	5.87	2.48	6.05333	1004.17	1000.19	1016.8	1007.05	0.59
42	male	Cough,Sputum	30	squamous cell carcinoma of lung	malignant	thoracoscopy	10.73	11.91	10.67	11.1033	38.29	32.46	40.63	37.1267	3.44	3.82	2.53	3.26333	1007.79	1007.53	1006.48	1007.27	0.62
41	female	Asthma, chest pain	60	adenosquamous carcinoma of lung	malignant	CT-Puncture Biopsy	11.93	10.85	9.09	10.6233	46.88	40.28	44.68	43.9467	8.66	5.91	6.36	6.97667	1002.59	1000.36	1011.22	1004.72	0.61
61	female	Cough,hemoptysis	40	squamous cell carcinoma of lung	malignant	Bronchoscopy	9.45	9.96	12.25	10.5533	36.47	39.96	39.08	38.5033	8.66	5.91	5.36	6.64333	1008.2	1003.75	1001.22	1004.39	0.64
66	male	Cough	90	adenocarcinoma of lung	malignant	Tumor cell detection	19	20.74	23.98	21.24	42.42	38.46	43.48	41.4533	4.6	5.34	6.39	5.44333	1006.6	1009.78	1010.39	1008.92	0.51
76	male	Cough	50	adenocarcinoma of lung	malignant	CT-Puncture Biopsy	18.57	19.57	22.06	20.0667	46.06	40.87	37.99	41.64	9.81	5.87	12.48	9.38667	1004.17	1003.19	1006.8	1004.72	0.59
51	male	Liver cance	45	transitivity carcinoma of lung	malignant	Clinical diagnosis and treatment	10.73	11.91	10.67	11.1033	38.29	32.46	40.63	37.1267	3.44	3.82	2.53	3.26333	1007.79	1007.53	1116.48	1043.93	0.62
43	male	Liver cancer,5years	30	transitivity carcinoma of lung转移	malignant	Clinical diagnosis and treatment	11.93	10.85	9.09	10.6233	36.88	40.28	34.68	37.28	8.66	5.91	6.36	6.97667	1002.59	1000.36	1011.22	1004.72	0.61
63	male	Colon cancer	30	transitivity carcinoma of lung转移	malignant	Clinical diagnosis and treatment	9.45	9.96	12.25	10.5533	36.47	39.96	39.08	38.5033	8.66	5.91	5.36	6.64333	998.2	1003.75	1101.22	1034.39	0.64
80	male	Cough,Sputum	90	adenosquamous carcinoma of lung腺鳞癌	malignant	CT-Puncture Biopsy	19	20.74	23.98	21.24	42.42	38.46	33.48	38.12	10.6	8.34	4.39	7.77667	1006.6	1009.78	1010.39	1008.92	0.51

## Sheet: Malignant 2
fat			fat average	blood			blood average	EFF			EFF average
-351.37	-385.11	-453.54	-396.673	1481.57	1622.54	1489.8	1531.3	7.91	7.9	7.92	7.91
-394.87	-383.31	-440.63	-406.27	1664.97	1614.89	1859.91	1713.26	7.91	7.94	7.94	7.93
-397.84	-432.73	-457.68	-429.417	1675.43	1825.85	1928.96	1810.08	7.93	7.9	7.94	7.92333
-512.55	-364.12	-202.19	-359.62	1663.59	1537.91	1452.92	1551.47	7.99	7.86	7.88	7.91
-240.54	-393.92	-446	-360.153	1536.12	1660.61	1455.98	1550.9	7.93	7.92	7.86	7.90333
-351.37	-385.11	-353.54	-363.34	1881.57	1722.54	1489.8	1697.97	7.91	7.9	7.92	7.91
-394.87	-483.31	-440.63	-439.603	1664.97	1614.89	1859.91	1713.26	7.91	7.94	7.94	7.93
-397.84	-432.73	-457.68	-429.417	1675.43	1825.85	1928.96	1810.08	7.93	7.9	7.94	7.92333
-512.55	-364.12	-202.19	-359.62	1663.59	1837.91	1452.92	1651.47	7.99	7.86	7.88	7.91
-240.54	-393.92	-346	-326.82	1536.12	1660.61	1455.98	1550.9	7.83	7.92	7.96	7.90333
-351.37	-485.11	-353.54	-396.673	1481.57	1622.54	1489.8	1531.3	7.91	7.9	7.92	7.91
-394.87	-383.31	-440.63	-406.27	1664.97	1614.89	1859.91	1713.26	7.91	7.94	7.94	7.93
-397.84	-432.73	-457.68	-429.417	1675.43	1825.85	1928.96	1810.08	7.93	7.9	7.94	7.92333
-512.55	-464.12	-402.19	-459.62	1663.59	1837.91	1452.92	1651.47	7.99	7.86	7.88	7.91
-240.54	-393.92	-346	-326.82	1536.12	1660.61	1455.98	1550.9	7.83	7.92	7.86	7.91619
